# Supplementary material for: Youth-friendly HIV self-testing: Acceptability of campus-based oral HIV self-testing among young adult students in Zimbabwe
Source: PLoS One. 2021 Jun 29;16(6):e0253745. doi: 10.1371/journal.pone.0253745 (PMC8241036; doi:10.1371/journal.pone.0253745)
Supplement: S1 Table — (XLSX) [file pone.0253745.s004.xlsx]

## Sheet: Sheet1
		Harare							Masvingo		Bindura
		Harare Polytechnic Vocational College	University of Zimbabwe	Morgan Zintec Teaching College	Young Africa	Parirenyatwa Nurse Training College	Harare Institute of Technology	Belvedere Teacher Training College	Masvingo Polytechnic	Great Zimbabwe University	Bindura University
	Tertiary Institution Type
	University
	Teaching College
	Vocational College
	HIV services offered at campus clinic
	HIV testing
	Do not offer testing
	Size of student body
	1,000 – 5,000
	5,000 – 10,000
	10,000 – 15,000
	15,000 – 20,000
