# Supplementary material for: Youth-friendly HIV self-testing: Acceptability of campus-based oral HIV self-testing among young adult students in Zimbabwe
Source: PLoS One. 2021 Jun 29;16(6):e0253745. doi: 10.1371/journal.pone.0253745 (PMC8241036; doi:10.1371/journal.pone.0253745)
Supplement: S2 Table — (XLSX) [file pone.0253745.s005.xlsx]

## Sheet: Sheet1
Implementation Recommendations	Rationale	Participant Quotes
Increase post-test counselling options	Participants broadly agreed on the importance of increasing post-test counseling options for test takers who need additional support, including first-time testers, individuals who test positive, and couples who learn of their serodiscordant status through HIVST. Participants who tested off-site, who expressed a degree of confidence in testing alone, also emphasized the importance of offering expa…	So, the extra counselling helped me to accept that this is it and its for life so you have got to take care of yourself. That was fine… I think maybe they [the campus-based HIVST program] should have counsellors who follow up with you until you decide [to begin ART]. I don’t think they have people who will call or come home to make sure that you have agreed to take medication. (Female, HIV+)
Use young adult lay counsellors as HIVST distributors	Participants agreed that young adult lay counsellors from outside of the school community should continue providing campus-based HIVST and counselling. Many remarked that a well-trained, youth-friendly team of lay counsellors providing emotional support and counselling free of the stigma associated with facility-based health care workers was crucial to the success of this distribution model.	If everyone was like them [the lay counsellor staff], the world would be a better place because it is just like… nothing changed. He didn’t treat me differently…nothing different, even in the tent it was like all smiles…it wasn’t something like when you would say this person was counselling me, but hey it felt like he was making it sound like it was my fault. …Yeah, if people were like that all o…
Offer secondary HIVST for parter-referred testing	Offering testers a secondary HIVST to give to their romantic and sexual partners would provide young adults with a powerful tool to negotiate couples testing, especially for younger adult women. The prospect of offering a referral test to a partner was seen by some participants as an opportunity to build trust within an established relationship; by others, it was seen as a powerful tool to safegu…	My partner will use it [an HIVST], because I will only give her the kit. I will not be waiting there saying, ‘Test yourself right now and I want to know the result!’ No. It is for her own benefit to know her status, and if she does not want to tell me it is okay, but if we are going into a serious relationship later on and we are going to make it a profitable relationship, then we should come to …
